# Supplementary material for: The association between physical activity and body fat percentage with adjustment for body mass index among middle-aged adults: China health and nutrition survey in 2015
Source: BMC Public Health. 2020 May 19;20:732. doi: 10.1186/s12889-020-08832-0 (PMC7238529; doi:10.1186/s12889-020-08832-0)
Supplement: Supplementary file 2 — Additional file 2. The overall coefficients of physical activity on body fat% among middle-aged Chinese adults in 2015. [file 12889_2020_8832_MOESM2_ESM.xlsx]

## Sheet: Sheet1
Additional File 2. The overall coefficients of physical activity on body fat% among middle-aged Chinese adults in 2015.
Variables	10th	25th	50th	75th	90th
Total BF%	-0.021	-0.036	-0.029*	-0.054*	-0.070*
p	0.48	0.249	0.034	0	0.001
Trunk BF%	-0.018	-0.041	-0.049*	-0.086*	-0.099*
p	0.595	0.099	0.002	0	0
* p<0.05. The overall coefficients were based on the quantile regression in Model 3. Model 3 adjusted the sedentary activity time, age, educational level, marital status, household income level, energy intake, energy percentage from fat, BMI, smoking status, alcohol consumption status, region and urbanization index.
