# Supplementary material for: The association between physical activity and body fat percentage with adjustment for body mass index among middle-aged adults: China health and nutrition survey in 2015
Source: BMC Public Health. 2020 May 19;20:732. doi: 10.1186/s12889-020-08832-0 (PMC7238529; doi:10.1186/s12889-020-08832-0)
Supplement: Supplementary file 3 — Additional file 3. Body fat% distribution among middle-aged Chinese adults in 2015. [file 12889_2020_8832_MOESM3_ESM.xlsx]

## Sheet: Sheet1
Additional File 3. Body fat% distribution among middle-aged Chinese adults in 2015.
Variables		Normal weight (BMI<24kg/m2)						Overweight/ obese (BMI≥24kg/m2)
		10th	25th	50th	75th	90th		10th	25th	50th	75th	90th
Male	Total	12	15.5	19.1	22	25		20.7	23.1	25.9	28.4	32
	Trunk	10.9	15.2	20	23.7	27.2		20.9	24.4	27.8	30.9	34.4
	Right Arm	7.9	10.6	13.5	15.7	18.6		14.1	16.3	18.4	20.5	24.3
	Left Arm	9.1	11.7	14.1	16.2	18.8		15.2	17.1	19.2	21	24.3
	Right Leg	13.8	16.9	19.8	22.1	25.3		20.7	22.8	24.5	26.5	29.3
	Left Leg	13.6	17	19.7	22	24.5		20.7	22.6	24.4	26.3	29
Female	Total	22.5	27	30.3	32.8	34.7		33.6	35.7	38.1	40.9	44
	Trunk	20	24.7	29	32.3	34.9		32	35.1	38.3	41.6	45.2
	Right Arm	16.6	21.7	25.8	28.5	30.3		29.7	32.1	34.8	38.1	41.4
	Left Arm	17.4	23.2	27	29.7	31.5		30.2	33.2	35.8	38.9	42.2
	Right Leg	27.3	30.9	33.3	34.9	36.1		35.5	37	38.5	40.4	42.3
	Left Leg	27	31	33.3	34.8	35.8		35.3	36.9	38.2	40	42
