# Supplementary material for: The association between physical activity and body fat percentage with adjustment for body mass index among middle-aged adults: China health and nutrition survey in 2015
Source: BMC Public Health. 2020 May 19;20:732. doi: 10.1186/s12889-020-08832-0 (PMC7238529; doi:10.1186/s12889-020-08832-0)
Supplement: Supplementary file 4 — Additional file 4. The sex-BMI-stratified coefficients of PA on BF% among middle-aged Chinese adults in 2015. The coefficients were based on the quantile regression at 10th, 25th, 50th, 75th, and 90th percentiles. * p < 0.05. Model 1 was controlled for the total PA only. The individual-level variables were then added to the equation to estimate Model 2, including the sedentary activity time, age, educational level, marital status, household income level, energy intake, energy percentage from fat, BMI, smoking status, alcohol consumption status and region. For Model 3, urbanization index level was add to Model 2. Additional file 4 is a supplement file providing p values for Table 3. [file 12889_2020_8832_MOESM4_ESM.xlsx]

## Sheet: Sheet1
Additional File 4. The sex-BMI-stratified coefficients of PA on BF% among middle-aged Chinese adults in 2015.
Variables		Normal weight(BMI<24kg/m2)						Overweight/obese(BMI≥24kg/m2)
		10th	25th	50th	75th	90th		10th	25th	50th	75th	90th
Total BF%
Male	Model 1	-0.075	-0.150*	-0.105*	-0.085*	-0.111*		-0.079	-0.084*	-0.103*	-0.068*	-0.034
	p	0.074	0	0	0.002	0.006		0.188	0.008	0	0.038	0.677
	Model 2	-0.004	-0.027	-0.060*	-0.079*	-0.091*		-0.101	-0.069*	-0.045*	-0.002	-0.054
	p	0.877	0.204	0.004	0.001	0.021		0.116	0.025	0.008	0.938	0.485
	Model 3	0.02	0.003	-0.032	-0.079*	-0.110*		-0.098	-0.071*	-0.032	0.014	-0.052
	p	0.476	0.9	0.147	0.003	0.018		0.135	0.028	0.069	0.546	0.534
Female	Model 1	-0.119*	-0.110*	-0.081*	-0.077*	-0.082*		-0.061	-0.043	-0.049*	-0.082*	-0.123*
	p	0.006	0.008	0.009	0	0.011		0.225	0.087	0.017	0.005	0
	Model 2	0.011	-0.049*	-0.059*	-0.044	-0.063*		-0.002	-0.021*	-0.035*	-0.032*	-0.031*
	p	0.786	0.014	0.002	0.042	0.014		0.964	0.05	0	0.023	0.014
	Model 3	0.046	-0.046*	-0.073*	-0.057*	-0.098*		-0.006	-0.023	-0.035*	-0.039*	-0.037*
	p	0.29	0.049	0	0.019	0.014		0.866	0.066	0.004	0.009	0.031
Trunk BF%
Male	Model 1	-0.133*	-0.181*	-0.130*	-0.127*	-0.152*		-0.135*	-0.157*	-0.124*	-0.078*	0.031
	p	0.023	0	0	0	0		0.052	0	0	0.018	0.682
	Model 2	-0.054	-0.044*	-0.086*	-0.098*	-0.137*		-0.128	-0.078	-0.061*	0.007	-0.018
	p	0.166	0.045	0.001	0	0.001		0.119	0.118	0.019	0.76	0.743
	Model 3	0.004	-0.029	-0.100*	-0.104*	-0.173*		-0.138	-0.076	-0.054	0.02	-0.02
	p	0.922	0.235	0	0.001	0		0.103	0.109	0.054	0.555	0.77
Female	Model 1	-0.076	-0.131*	-0.115*	-0.109*	-0.104*		-0.127	-0.06	-0.065*	-0.114*	-0.138*
	p	0.239	0.027	0.001	0	0.033		0.181	0.14	0.033	0	0.004
	Model 2	-0.116*	-0.097*	-0.067*	-0.071*	-0.081*		-0.046	-0.038	-0.056*	-0.047*	-0.055*
	p	0.033	0.005	0.038	0.041	0.013		0.526	0.053	0	0.009	0.004
	Model 3	-0.039	-0.124*	-0.108*	-0.079*	-0.083		-0.04	-0.036	-0.059*	-0.050*	-0.053*
	p	0.398	0.003	0.001	0.008	0.088		0.58	0.075	0	0.013	0.016
The coefficients were based on the quantile regression at 10th , 25th , 50th , 75th , and 90th percentiles. * p<0.05. Model 1 was controlled for the total PA only. The individual-level variables were then added to the equation to estimate Model 2, including the sedentary activity time, age, educational level, marital status, household income level, energy intake, energy percentage from fat, BMI, …
